# Supplementary material for: Advances in the molecular mechanism of grapevine resistance to fungal diseases
Source: Mol Hortic. 2025 Jan 2;5:1. doi: 10.1186/s43897-024-00119-x (PMC11694456; doi:10.1186/s43897-024-00119-x)
Supplement: Supplementary file 1 — Supplementary Material 1: Table S1. List of pathogenic fungi in grapevine. Table S2. Sequenced genome list of pathogenic fungi in grapevine. Table S3. List of grape transcription factors associated with resistance and susceptibility to pathogens [file 43897_2024_119_MOESM1_ESM.xlsx]

## Sheet: Table S1
Table S1. List of pathogenic fungi in grapevine.
Grape fungal disease	Genus	Species	DOI
Grapevine fruit and leaf disease	Alternaria	A. alternata, A. arborescens, A. infectoria, A. tenuissima	10.5219/553
	Aspergillus	A. niger, A. carbonarius, A. flavus	10.1094/PDIS-04-20-0863-PDN 10.1111/j.1439-0434.2004.00838.x
	Botrytis	B. cinerea	10.1111/j.1364-3703.2007.00417.x
	Cladosporium	C. cladosporioides, C. herbarum, C. perangustum	10.1016/j.cropro.2010.08.022 10.1080/12298093.2021.1894046
	Colletotrichum	C. aenigma, C. aeschynomenes, C. alatae, C. alienum, C. aotearoa, C. asianum, C. boninense, C. citri, C. clidemiae, C. cordylinicola, C. dianesei, C. endophytica, C. fructicola, C. fructivorum, C. grevilleae, C. gloeosporioides, C. hebeiense, C. horri, C. kahawae, C. murrayae,C. musae, C. nupharicola, C. proteae, C. psidii, C. queenslandicum, C. rhexiae, C. salsolae, C. siamense, C. syzygicola, C…	10.5943/mycosphere/si/2c/8
	Coniella	C. diplodiella, C. vitis	10.1094/MPMI-02-20-0041-A 10.1094/PDIS-11-23-2439-RE
	Elsinoe	E. ampelina	10.1093/oxfordjournals.jhered.a109545
	Erysiphe	E. necator	10.1094/PHYTO.2001.91.10.948
	Greeneria	G. uvicola	10.1094/PHYTO-98-5-0580
	Guignardia	G. bidwellii (syn. Melanconium fuligineum)	10.1094/PHYTO-98-5-0580
	Penicillium	P. bialowiezense, P. citrinum, P. echinulatum, P. expansum, P. solitum, P. solitum	10.4489/MYCO.2007.35.4.180
	Plasmopara	P. viticola (Oomycetes)	10.1016/S0269-915X(00)80040-3
	Pseudocercospora	P. vitis	10.1111/jph.12427
	Pseudopezicula	P. tetraspora, P. tracheiphila	10.1094/PD-72-0796
	Rhizopus	R. stolonifera	10.1094/PDIS.2002.86.12.1357
Grapevine trunk disease	Botryosphaeria	B. dothidea	10.1094/PD-90-1490
	Cadophora	C. columbiana, C. luteo-olivacea, C. macropycnidia, C. malorum, C. melinii, C. meredithiae, C. novi-eboraci, C. orchidicola, C. orientoamericana, C. spadicis, C. sabaouae, C. viticola, C. yakimana	10.3390/plants11233382 10.3389/ffunb.2022.1018140
	Cryptosphaeria	C. pullmanensis	10.3852/08-185
	Cryptovalsa	C. ampelina, C. rabenhorstii	10.1094/PDIS-05-17-0738-RE
	Cytospora	C. macropycnidia, C. yakimana, C. viticola	10.3389/ffunb.2022.1018140
	Diaporthe	D. ambigua, D. australafricana, D. foeniculina, D. helianthi, D. viticola	10.1094/PDIS-03-21-0503-PDN 10.1071/AP04072
	Diatrype	D. brunneospora, D. oregonensis, D. stigma, D. whitmanensis	10.3852/08-185 10.1007/s13225-011-0094-0
	Diatrypella	D. verrucaeformis, D. vulgaris	10.3852/08-185 10.1094/PDIS-10-12-0954-RE
	Diplodia	D. corticola, D. mutila, D. seriata, D.intermedia	10.1094/PDIS-04-16-0576-PDN 10.1094/PDIS-94-6-0785A 10.1094/PDIS-93-6-0584
	Dothiorella	D. americana, D.iberica, D. neclivorem, D. sarmentorum, D. vidmadera, D. vineagemmae, D. viticola	10.1094/PDIS-93-6-0584 10.1080/14786419.2023.2232083 10.1007/s13313-014-0332-5
	Eutypa	E. laevata, E. cerasi, E. consobrina, E. cremea, E. lata, E. leptoplaca, E. petrakii var hederae	10.1094/PDIS-10-12-0954-RE 10.1094/PDIS-05-17-0738-RE 10.1094/PDIS-08-13-0883-RE 10.3389/ffunb.2022.1018140
	Eutypella	E. australiensis, E. citricola, E. cryptovalsoidea, E. microtheca, E. vitis, E. virescens	10.1094/PDIS-10-12-0954-RE 10.1094/PDIS-05-17-0738-RE 10.1007/s13225-011-0094-0 10.3389/ffunb.2022.1018140
	Fomitiporia	F. australiensis, F. capensis, F. mediterranea, F. polymorpha, F. punctata	10.1094/PDIS-08-17-1181-FE 10.3389/ffunb.2022.1018140
	Lasiodiplodia	L. brasiliensis, L. crassipora, L. egyptiacae, L. euphorbicola, L. exigua, L. gilanensis,L. hormozganensis, L. jatrophicola, L. mediterranea, L. missouriana, L. plurivora,L. pseudotheobromae, L. theobromae, L. viticola	10.1111/ppa.12388 10.36253/phyto-12576
	Neofusicoccum	N. algeriense, N. australe, N. luteum, N. macroclavatum, N. mediterraneum, N. parvum, N. ribis, N. viticlavatum, N. vitifusiforme	10.1094/PDIS-07-10-0494
	Neopestalotiopsis	N. asiatica, N. javaensis	10.14601/Phytopathol_Mediterr-18298
	Neoscytalidium	N. dimidiatum, N. hyalinum, N. novaehollandiae	10.1094/PDIS-04-13-0451-PDN 10.1094/PDIS-03-15-0366-PDN 10.1094/PDIS-11-18-1938-PDN
	Pestalotiopsis	P. uvicola, P. menezesiana, P. biciliata, P. trachicarpicola	10.14601/Phytopathol_Mediterr-18298
	Phaeoacremonium	P. angustius, P. aleophilum, P. alvesii, P. argentiniense, P. armeniacum, P. australiense, P. austroafricanum, P. canadense, P. cinereum, P. croatiense, P. globosum, P. hispanicum, P. hungaricum, P. inflatipes, P. italicum, P. iranianum, P. krajdenii, P. minimum, P. mortoniae, P. nordesticola, P. occidentale, P. roseum, P. scolyti, P. sicilianum, P. subulatum, P. tuscanum, P. venezuelense, P. vit…	10.3390/plants11233382 10.3389/fpls.2016.00268
	Phaeomoniella	P. chlamydospora	10.3389/fpls.2016.00268
	Phellinus	P. ignarius, P. resupinatus	10.1007/s11557-016-1168-x https://www.jstor.org/stable/42685293
	Phomopsis (teleomorph Diaporthe)	P. amygdali, P. viticola (teleomorph, Diaporthe ampelina)	10.1071/AP04072
	Pleurostomophora	P. richardsiae	10.14601/Phytopathol_Mediterr-15257
	Seimatosporium	S. botan, S, cyprium, S, hysterioides, S. luteosporum, S. vitifusiforme, S, vitis, S, vitis-viniferae, S, marivanicum	10.1071/AP05009 10.3390/plants11202733 10.1007/s11557-021-01764-y 10.1094/PDIS-08-17-1247-RE
	Spencermartinsia	S. plurivora, S. viticola, S. westrale	10.1007/s13313-014-0332-5
	Sporocadus	S. kurdistanicus, S. rhododendri, S. rosigena, S. corni, S. italicus, S. pseudocorni	10.1071/AP05009 10.1007/s11557-021-01764-y 10.1094/PDIS-08-17-1247-RE
	Stereum	S. hirsutum	10.14601/Phytopathol_Mediterr-1538
	Truncatella	T. angustata	10.1071/AP05009
Grapevine root disease	Armillaria	A. mellea, A. tabescens, A. luteobubalina, A. limonea, A. novaezelandiae	10.1071/AP04019 10.30843/nzpp.2015.68.5818
	Campylocarpon	C. fasciculare, C. pseudofasciculare	10.1094/PDIS-03-14-0284-PDN 10.14601/Phytopathol_Mediterr-14045
	Cylindrocarpon	C. destructans, C. liriodendri, C. parvum, C. macrodidymum,	10.30843/nzpp.2015.68.5818
	Cylindrocladiella	C. lageniformis, C. parva, C. peruviana, C. viticola	10.1071/AP05058
	Fusarium	F. commune, F. oxysporum	10.1094/PDIS-08-22-1740-PDN 10.1111/j.1439-0434.1999.tb03846.x
	Ilyonectria	I. europaea, I. europaea, I. liriodendri, I. lusitanica, I. lusitanica, I. macrodidyma, I. macrodidyma, I. novozelandica, I. pseudodestructans, I. radicicola, I. robusta, I. torresensi, I. vitis	10.14601/Phytopathol_Mediterr-10480
	Pythium	P. attrantheridium, P. chamaehyphon, P. coloratum, P. cylindrosporum, P. echinulatum, P. helicandrum, P. helicoides, P. irregulare, P. kunmingense, P. litorale, P. mamillatum, P. mercuriale, P. oedochilum, P. paroecandrum , P. perplexum, P. spinosum, P. splendens, P. sylvaticum, P. torulosum, P. ultimum, P. vexans	10.1111/j.1399-3054.1959.tb08927.x 10.1007/s10658-011-9791-5
	Phytophthora	P. parasitica, P. cactorum, P. cambivora, P. cryptogea, P. cinnamomi, P. megasperma, P. nicotianae	10.1111/j.1399-3054.1959.tb08927.x 10.1007/s10658-011-9791-5 https://hdl.handle.net/10520/AJA03701263_570
	Rosellinia	R. necatrix	10.1111/j.1364-3703.2011.00753.x
	Verticillium	V. dahliae	10.2307/3759482

## Sheet: Table S2
Table S2. Sequenced genome list of pathogenic fungi in grapevine.
Latin Name	Strain/isolate	Disease name	Genome size (Mb)	Protein-coding genes	CAZymes	Secreted proteins	Potential effectors	NCBI accession	DOI
Grapevine fruit and leaf diseases
Botrytis cinerea	B05.10	Grey mould	42.6	19,363 (v3 gene prediction)	–	–	–	GCF_000143535.2	10.1111/mpp.12384
Coniella diplodiella	WR01	White rot	40.93	9403	1141	608	248	–	10.3389/fmicb.2020.599150
Coniella vitis	QNYT13637	White rot	41.54	7985	417	536	–	WUJK00000000	10.1094/MPMI-02-20-0041-A
Colletotrichum viniferum	CvYL2a	Ripe rot	73.41	14668	909	–	–	JAGFBE000000000	10.1094/MPMI-04-21-0077-A
Elsinoë ampelina	YL-1	Anthracnose	28.29	8057	407	617	103	SWYM00000000	10.1094/MPMI-12-19-0337-A
	CECT 20119	Anthracnose	28.27	10207	528	–	–	JAAEIW000000000	10.1016/j.simyco.2020.01.003
Erysiphe necator	EnFRAME01	Powdery mildew	81.1	7146	1660	–	234	JABETL000000000	10.1128/mbio.00645-23
	c	Powdery mildew	52.5	6484	–	–	–	GCA_000798715.1	10.1186/1471-2164-15-1081
Plasmopara viticola (Oomycetes)	INRA-PV221	Downy mildew	92.94	15960	–	1592	540	GCA_001695595.3	10.1093/gbe/evz048
	JL-7-2	Downy mildew	101.3	17014	–	1301	190	GCA_001974925.1	10.1038/srep46553
	PvitFEM01	Downy mildew	83.54	38298	–	–	125	GCA_003123765.1	10.1038/s41598-018-19158-8
Trunk diseases
Botryosphaeria dothidea	0053	Botryosphaeria dieback	46	11877	485	1341	–	SRX9807996	10.3389/fmicb.2021.652802
Diplodia mutila	SBen820	Botryosphaeria dieback	46	11947	433	1198	–	SRX9807999	10.3389/fmicb.2021.652802
Diplodia seriata	DS831	Botryosphaeria dieback	37.1	9398	335	910	–	LAQI00000000	10.1186/s12864-015-1624-z
	F98.1	Botryosphaeria dieback	37.27	8087	–	–	–	MSZU00000000	10.1128/genomea.00061-17
Dothiorella viticola	Wint804	Botryosphaeria dieback	37	11235	395	1053	–	SRX9807990	10.3389/fmicb.2021.652802
Eutypa lata	UCR-EL1	Eutypa dieback	54	11818	484	1224	–	AORF00000000	10.1128/genomea.00228-13
Fomitiporia mediterranea	MF3/22	Esca	63.4	11338	293	815	–	GCA_000271605.1	10.1126/science.1221748
Lasiodiplodia exigua	UCR-LT5	Botryosphaeria dieback	44	12399	474	1287	–	SRX9808000	10.3389/fmicb.2021.652802
Lasiodiplodia missouriana	09-C092	Botryosphaeria dieback	44	12448	470	1305	–	SRX9807995	10.3389/fmicb.2021.652802
Lasiodiplodia theobromae	CSS-01s	Botryosphaeria dieback	43.3	12902	820	937	359	MDYX00000000	10.1093/dnares/dsx040
	MXBCL28	Botryosphaeria dieback	44	12434	465	1279	–	SRX9807997	10.3389/fmicb.2021.652802
Neofusicoccum australe	UCR-NA2	Botryosphaeria dieback	42	12104	488	1334	–	SRX9807988	10.3389/fmicb.2021.652802
Neoscytalidium dimidiatum	UCR-Neo1	Botryosphaeria dieback	42	11067	452	1139	–	SRX9807989	10.3389/fmicb.2021.652802
Neofusicoccum mediterraneum	Wint817	Botryosphaeria dieback	42	12541	504	1372	–	SRX9807991	10.3389/fmicb.2021.652802
Neofusicoccum parvum	UCR-NP2	Botryosphaeria dieback	42.5	10470	413	1097	–	AORE01000000	10.1128/genomea.00339-13
	UCD646So	Botryosphaeria dieback	43	12679	504	1393	–	PRJNA321421	10.1111/mpp.12491
Phaeomoniella chlamydospora	UCR-PC4	Esca	27.5	6986	142	410	–	LCWF00000000	10.1186/s12864-015-1624-z
Phomopsis viticola	DA912	Phomopsis dieback	47.4	10801	432	1136	–	LCUC00000000	10.1186/s12864-015-1624-z
Stereum hirsutum	FP-91666 SS1	Esca	46.5	14066	401	1116	–	GCA_000264905.1	10.1126/science.1221748
Togninia minima	Pm1119	Esca	45.5	14790	–	–	–	–	10.3389/fmicb.2018.01784
	UCR-PA7	Esca	47.5	11591	303	880	–	AORD00000000	10.1128/genomea.00390-13
CAZymes, carbohydrate-active enzymes.

## Sheet: Table S3
Table S3. List of grape transcription factors associated with resistance and susceptibility to pathogens.
Transcription factor	Gene	Source	Genetic transformation	Transgenic lines	Resistance	Susceptibility	DOI
WRKY	VvWRKY1	Vitis vinifera cv. Cabernet Sauvignon	Overexpression	Tobacco plants	Peronospora tabacina, Erysiphe cichoracearum		10.1093/jxb/erm062
	VvWRKY1	V. vinifera cv. Cabernet Sauvignon	Overexpression	Grape plants	Plasmopara viticola		10.1371/journal.pone.0054185
	VpWRKY1	V. pseudoreticulata accession ‘Baihe-35-1’	Overexpression	Arabidopsis plants	Golovinomyces cichoracearum		10.1007/s00425-010-1258-y
	VpWRKY2	V. pseudoreticulata accession ‘Baihe-35-1’	Overexpression	Arabidopsis plants	Golovinomyces cichoracearum		10.1007/s00425-010-1258-y
	VlWRKY3	V. labrusca × V. vinifera cv. Kyoho	Overexpression	Arabidopsis plants	Golovinomyces cichoracearum	Botrytis cinerea	10.3389/fpls.2018.00545
	VpWRKY3	V. pseudoreticulata accession ‘Baihe-35-1’	Overexpression	Tobacco plants	Ralstonia solanacearum		10.1007/s00299-012-1321-1
	VvWRKY5	V. vinifera cv. Red Globe	Overexpression	Grape calli	Coniella diplodiella		10.1093/hr/uhad172
	VaWRKY10	V. amurensis accession ‘Shuangyou’	Overexpression	Grape plants	Botrytis cinerea		10.1038/s41438-021-00537-8
	VvWRKY10	V. vinifera cv. Thompson Seedless	Knockout	Grape plants	Erysiphe necator		10.1093/plphys/kiae080
	VvWRKY18	V. labrusca × V. vinifera cv. Kyoho	Overexpression	Arabidopsis plants	Botrytis cinerea		10.1111/ppl.13341
	VvWRKY24	V. vinifera cv. Thompson Seedless	Overexpression	Grape plants		Erysiphe necator	10.1093/plphys/kiae249
	MrWRKY30	Muscadinia rotundifolia cv. Noble	Overexpression	Arabidopsis plants	Peronospora parasitica		10.1093/hr/uhab064
	VqWRKY31	V. quinquangularis accession ‘Shang-24’	Overexpression	Grape plants	Erysiphe necator		10.1007/s00709-015-0769-6
	VqWRKY33	V. quinquangularis accession ‘Danfeng-2’	Overexpression	Grape plants	Erysiphe necator		10.1093/hr/uhad116
	VvWRKY40	V. vinifera	Transient expression	Tobacco plants		Phytophthora capsici	10.1111/mpp.13020
	VlWRKY48	V. labrusca × V. vinifera cv. Kyoho	Overexpression	Arabidopsis plants	Erysiphe necator		10.1007/s11240-017-1335-z
	VvWRKY52	V. vinifera cv. Thompson Seedless	Knockout	Grape plants	Botrytis cinerea		10.1111/pbi.12832
	VqWRKY52	V. quinquangularis accession ‘Shang-24’	Overexpression	Arabidopsis plants	Golovinomyces cichoracearum	Botrytis cinerea	10.3389/fpls.2017.00097
	VqWRKY53	V. quinquangularis accession ‘Danfeng-2’	Overexpression	Arabidopsis plants	Pseudomonas syringae pv. tomato DC3000		10.1093/jxb/eraa097
	VqWRKY56	V. quinquangularis accession ‘Shang-24’	Overexpression	Grape plants	Erysiphe necator		10.1111/nph.18688
ERF	VpERF1	V. pseudoreticulata accession ‘Baihe-35-1’	Overexpression	Tobacco plants	Ralstonia solanacearum, Peronospora parasitica		10.1016/j.jplph.2013.01.017
	VpERF2	V. pseudoreticulata accession ‘Baihe-35-1’	Overexpression	Tobacco plants	Ralstonia solanacearum, Peronospora parasitica		10.1016/j.jplph.2013.01.017
	VpERF3	V. pseudoreticulata accession ‘Baihe-35-1’	Overexpression	Tobacco plants	Ralstonia solanacearum, Peronospora parasitica		10.1016/j.jplph.2013.01.017
	VaERF16	V. amurensis accession ‘Shuangyou’	Transient expression	Grape plants	Botrytis cinerea		10.1111/mpp.13223
MYB	VdMYB1	V. davidii cv. Tangwei	Transient expression	Grape plants	Erysiphe necator		10.1186/s12870-019-1993-6
	VqMYB154	V. quinquangularis accession ‘Danfeng-2’	Overexpression	Arabidopsis plants	Golovinomyces cichoracearum		10.1038/s41438-021-00585-0
	VaMYB306	V. amurensis accession ‘Shuangyou’	Transient expression	Grape plants	Botrytis cinerea		10.1111/mpp.13223
NAC	VvNAC1	V. vinifera cv. Cabernet Sauvignon	Overexpression	Arabidopsis plants	Botrytis cinerea and Hyaloperonospora arabidopsidis		10.1093/jxb/ert277
	VqNAC44	V. quinquangularis	Overexpression	Arabidopsis plants	Pseudomonas syringae pv. tomato DC3000		10.1016/j.plantsci.2024.111994
	VvNAC72	V. vinifera cv. Thompson Seedless	Overexpression	Grape plants	Plasmopara viticola		10.1111/tpj.15447
Alfin-like	VqAL4	V. quinquangularis accession ‘Danfeng-2’	Transient expression	Grape plants	Erysiphe necator		10.1111/mpp.13280
bZIP	VqbZIPC22	V. quinquangularis accession ‘Shang-24’	Transient expression	Grape plants	Erysiphe necator		10.1111/nph.18688
DOF	VvDOF3	V. vinifera cv. Jingxiu	Overexpression	Arabidopsis plants	Golovinomyces cichoracearum		10.1016/j.plaphy.2019.09.010
GATA	VdGATA2	V. davidii cv. Tangwei	Overexpression	Arabidopsis plants	Golovinomyces cichoracearum		10.1016/j.scienta.2020.109327
TGA	VvTGA8	V. vinifera cv. GuiFeimeigui	Overexpression	Tomato plants	Coniella vitis		10.3390/agronomy13123054
